# Supplementary material for: A Novel Bioluminescent Biosensor Quantifying Intramolecular Interaction and Levels of Pyroptosis Effector GSDMD
Source: Cells. 2024 Sep 25;13(19):1606. doi: 10.3390/cells13191606 (PMC11475789; doi:10.3390/cells13191606)
Supplement: Supplementary file 1 [file cells-13-01606-s001.zip]

Archive with 1 entries (1 files):
- cells-3220328-supplementary.pdf
